# Supplementary material for: Application of MALDI-TOF MS to rapid identification of anaerobic bacteria
Source: BMC Infect Dis. 2019 Nov 7;19:941. doi: 10.1186/s12879-019-4584-0 (PMC6836477; doi:10.1186/s12879-019-4584-0)
Supplement: Supplementary file 1 — Additional file 1. The details of 6685 strains. [file 12879_2019_4584_MOESM1_ESM.xlsx]

## Sheet: Sheet1
sn: correct identification of species																							1		2			6		7			9			14			17			23		27			31
gn: correct identification of genus																							M.J. Barba, A.		Roy Chean			Mariela S. Záratea		Yang Li			Yen-Michael S. Hsu			Susanna K P Lau			O. Garner			Melody Barreau		L. Coltella & L			Bryan H. Schmitt
N: total number																							2014.9.8		2014.7.31			2014		2014.2.26			2014.2.5			2013.9.25			2013.6.22			2013.4.23		2013.4.14			2012.12.11
us: unidentified species					总数			Bruker						Vitek									Bruker		Bruker		Vitke	Bruker		Vitek			Bruker			Bruker			Vitek			Bruker		Bruker			Bruker
ug: unidentified genus				#REF!																sn	gn	N	sn	ug	sn	ug	sn	sn	ug	sn	us	ug	sn	us	ug	sn	us	ug	sn	us	ug	sn	ug	sn	us	ug	sn	us	ug
Genus	Spiecies	sn	gn	N						#REF!						1601				5656	6008	6685	126	4	44	5	49	94	6	45	1	3	72	9	1	10	7	2	559	13	46	1218	77	461	7	11	168	49	8
Actinomyces	europaeus	60	85	#REF!	3	5	1	42	66	#REF!	3	5	1	18	19	26	0	0	0																												3	5	1
	graevenitzii				8	3	1				8	3	1				0	0	0																											1	8	2
	israelii				0	1	3				0	1	3				0	0	0
	meyeri				13	3	3				7	2	1				6	1	2									1											6	1	1						2	1
	odontolyticus				11	8	1				7	8	0				4	0	1																	0	1		4		1						5	4
	naeslundii				0	0	3				0	0	3				0	0	0
	neuii				14	2	6				6	2	2				8	0	4																				8		4						5	1	2
	oris				2	0	0				2	0	0				0	0	0									1
	radingae				1	0	0				1	0	0				0	0	0																												1
	urinale				0	0	1				0	0	1				0	0	0																	0	0	1
	urogenitalis				3	1	#REF!				3	1	#REF!				0	0	0																	0	1										1
	turicensis				5	1	0				5	1	0				0	0	0																	0	1							1			1
	viscosus				0	1	1				0	1	1				0	0	0																												0	1
Actinobaculum	shaalii	6	10	15	6	4	4	6	10	15	6	4	4	0	0	0	0	0	0																	0	1					3	1				3	3
	urinale				0	0	1				0	0	1				0	0	0																												0	0	1
Anaerococcus	total	52	65	98	24	0	10	52	65	97	24	0	10	0	0	1	0	0	0																							24	4
	colihominis				1	0	0				1	0	0				0	0	0																							1
	hydrogenalis				1	2	4				1	2	4				0	0	0
	lactolyticus				1	2	0				1	1	0				0	1	0																					1
	murdochii				11	1	0				11	1	0				0	0	0
	octavius				3	0	1				3	0	1				0	0	0
	prevotti				3	1	2				3	1	2				0	0	0									1
	tetradius				2	0	1				2	0	0				0	0	1											0	0	1
	vaginalis				6	8	15				6	8	15				0	0	0
Atopobium	minutum	18	19	28	2	0	0	18	19	28	2	0	0	0	0	0	0	0	0
	vaginae				4	0	1				4	0	1				0	0	0																							3
	parvulum				5	1	5				5	1	5				0	0	0																							1					3
	rimae				7	0	3				7	0	3				0	0	0																							3		1			1
Bacteroides	total	1809	1874	1952
	uncategorized	316	5	10	316	5	10	1403	1457	1517	316	0	8	406	417	435	0	5	2																							292	7
	caccae	39	3	1	39	3	1				11	2	0				28	1	1									1											28	1	1						2
	cellulosilyticus	1	1	0	1	1	0				1	1	0				0	0	0																	0	1							1
	coagulans	2	0	0	2	0	0				2	0	0				0	0	0																												1
	distasonis	8	0	0	8	0	0				8	0	0				0	0	0														3
	dorei	0	13	13	0	13	13				0	13	13				0	0	0				0	4																							0	2
	eggerthii	1	0	0	1	0	0				1	0	0				0	0	0
	faecis	0	7	1	0	7	1				0	7	1				0	0	0																												0	1
	fragilis	836	13	7	836	13	7				646	13	6				190	0	1				35					33		26			17						70		1			18			9
	intestinalis	2	1	1	2	1	1				2	1	1				0	0	0									1																			0	1	1
	massiliensis	3	0	0	3	0	0				3	0	0				0	0	0
	nordii	9	0	1	9	0	1				9	0	1				0	0	0				2					1
	ovatus	123	3	5	123	3	5				86	2	0				37	1	5				5					1					2						34	1	5			6			1	1
	thetaiotaomicron	262	5	5	262	5	5				185	2	3				77	3	2				13					2		3			2						48	3	2			6			4
	uniformis	58	0	7	58	0	7				30	0	1				28	0	6														1						22		6			1
	ureolyticus	5	0	19	5	0	19				5	0	19				0	0	0																												1
	vulgatus	130	2	2	130	2	2				85	1	1				45	1	1				5					1		0	1		1						40		1			2			3
	xylanisolvens	0	5	3	0	5	3				0	5	3				0	0	0
	faecis	0	4	0	0	4	0				0	4	0				0	0	0
	dorei	0	2	0	0	2	0				0	2	0				0	0	0
	pyogenes/denticanum	3	1	1	3	1	1				3	1	1				0	0	0																												3	1
	stercoris	5	0	2	5	0	2				4	0	2				1	0	0				2							1														2
	salyersiae	6	0	0	6	0	0				6	0	0				0	0	0				2																								1
Bifidobacterium	total	15	17	19	6	1	3	15	16	18	6	0	2	0	1	1	0	1	1																							6	2
	breve				4	0	2				4	0	0				0	0	2																	1											1
	dentium				1	1	0				1	1	0				0	0	0
	longum				2	0	0				2	0	0				0	0	0																												1
	scardovii				2	0	0				2	0	0				0	0	0																												2
Bilophila	wadsworthia	3	5	9	3	2	3	3	5	9	3	2	3	0	0	0	0	0	0																							3
	casei				0	0	1				0	0	1				0	0	0																												0	0	1
Butyricimonas	virosa	4	5	7	3	1	1	4	5	7	3	1	1	0	0	0	0	0	0																							3	1				0	1
	curvus				1	0	0				1	0	0				0	0	0																												1
	rectus				0	0	1				0	0	1				0	0	0
Capnocytophaga	gingivalis	5	6	7	0	0	1	5	6	7	0	0	1	0	0	0	0	0	0
	leadbetteri				0	1	0				0	1	0				0	0	0
	sputigena				5	0	0				5	0	0				0	0	0																									1
Clostridium	total	1427	1476	1603	63	0	7	737	752	780	63	0	5	690	724	823	0	0	2																							41	2
	aldenense				1	0	0				1	0	0				0	0	0
	acetobutylicum				1	0	0				0	0	0				1	0	0
	baratii				12	4	3				3	0	0				9	4	3						1		1									1
	beijerinckii				4	0	1				0	0	0				4	0	1
	bifermentans				60	2	6				2	0	0				58	2	6
	bolteae				0	1	0				0	1	0				0	0	0
	botulinum				1	0	1				0	0	0				1	0	1
	butyricum				43	3	9				7	0	1				36	3	8									1																1			1
	cadaveris				19	2	3				8	2	2				11	0	1						0	1	1						1											1			2
	clostridioforme				20	1	6				4	1	2				16	0	4																				7					2			1
	difficile				412	4	5				373	4	0				39	0	5									10		7			16	4					27		3			338			2
	disporicum				0	0	1				0	0	1				0	0	0																	0	0	1
	fallax				2	2	0				0	0	0				2	2	0
	glycolicum				11	0	0				1	0	0				10	0	0
	hathewayi				7	1	2				7	1	2				0	0	0																												1
	histolyticum				7	0	4				1	0	0				6	0	4																									1
	innocuum				13	2	7				11	2	7				2	0	0						0	2	2									1								0	1		2
	limosum				6	2	1				0	0	0				6	2	1
	novyi				2	0	0				2	0	0				0	0	0
	orbiscindens				3	0	0				3	0	0				0	0	0																									3
	paraputrificum				55	5	3				16	0	0				39	5	3				3		2		2	1								1								1			2
	perfringens				285	3	1				153	1	0				132	2	1				12		30		30	15					4						60	2	1			22			5	1
	ramosum				44	0	2				25	0	0				19	0	2						5		5												10					2			3
	scindens				0	0	1				0	0	1				0	0	0
	septicum				81	7	3				21	1	0				60	6	3				3		6		6						3	1													3
	sordellii				41	2	16				8	0	1				33	2	15				2		0	1	1	1					2			1
	sphenoides				2	3	3				2	1	0				0	2	3
	sporogenes				146	4	33				5	0	2				141	4	31						0	1	1
	sporosphaeroides				0	1	0				0	1	0				0	0	0																	0	1
	subterminale				2	0	0				2	0	0				0	0	0
	symbiosum				3	0	2				3	0	2				0	0	0																												1
	tertium				65	0	2				11	0	0				54	0	2				1										1			1											2
	tetani				11	0	3				0	0	0				11	0	3
	xylanovorans				2	0	0				2	0	0				0	0	0																												2
	pneumosintes				1	0	1				1	0	1				0	0	0																												1
	fairfieldensis				2	0	1				2	0	1				0	0	0																							1					1
Eggerthella	lenta	44	46	62	44	2	16	24	26	36	24	2	10	20	20	26	20	0	6																							8	2				6	2
Eubacterium	total	4	4	7	0	0	0	4	4	7	0	0	0	0	0	0	0	0	0
	limosum				2	0	1				2	0	1				0	0	0																							1
	saburreum				0	0	1				0	0	1				0	0	0
	tenue				2	0	1				2	0	1				0	0	0																							2
Finegoldia	magna	206	218	247	206	12	29	192	204	230	192	12	26	14	14	17	14	0	3				7					3		1						1			3		1	86	9	3			12	4
Flavonifracter	plautii	5	5	8	5	0	3	5	5	8	5	0	3	0	0	0	0	0	0																												1
Fusobacterium	total	183	196	246	80	1	11	155	168	212	80	1	11	28	28	34	0	0	0																							76	8
	gonidiaformans				5	0	2				5	0	2				0	0	0
	naviforme				13	2	2				13	2	2				0	0	0																									0	2
	necrophorum				42	1	7				18	1	5				24	0	2				1										3						24		2			2			3
	nucleatum				37	8	24				33	8	20				4	0	4				1							1			1	1	1				3		4			0	2	2
	varium				4	1	2				4	1	2				0	0	0									2
	mortiferum				2	0	1				2	0	1				0	0	0																												1
	periodonticum				0	0	1				0	0	1				0	0	0
Lactobacillus	casei/paracasei	37	42	44	2	0	0	37	42	44	2	0	0	0	0	0	0	0	0																	1
	catenaformis				1	0	0				1	0	0				0	0	0																							1
	crispatus				2	0	0				2	0	0				0	0	0																							1
	fermentum				3	1	0				3	1	0				0	0	0																	0	1					2
	gasseri				10	0	0				10	0	0				0	0	0																	1						4
	jensenii				2	0	0				2	0	0				0	0	0																							2
	paracasei				1	0	0				1	0	0				0	0	0
	planatarum				1	0	0				1	0	0				0	0	0
	pontis				0	1	0				0	1	0				0	0	0
	reuteri				2	0	0				2	0	0				0	0	0
	rhamnosus				5	1	1				5	1	1				0	0	0																	0	1					2
	vaginalis				7	0	1				7	0	1				0	0	0
	zeae				1	2	0				1	2	0				0	0	0
Parabacteroides	distasonis	44	45	48	37	0	1	40	41	42	33	0	1	4	4	6	4	0	0				1							1												10		1
	merdae				2	0	0				2	0	0				0	0	0																							1		1
	goldsteinii				5	0	2				5	0	0				0	0	2											0	0	2															1
	gordonii				0	1	0				0	1	0				0	0	0
Parvimonas	micra	179	183	212	179	4	29	173	177	205	173	4	28	6	6	7	6	0	1				9							2												77	5	3			4
Porphyromonas	total	24	25	50	14	0	3	24	25	50	14	0	3	0	0	0	0	0	0																							14	3
	somerae				0	0	2				0	0	2				0	0	0
	asaccharolytica				7	0	12				7	0	12				0	0	0									0	3																		0	0	1
	gingivalis				2	0	0				2	0	0				0	0	0
	gulae				0	1	0				0	1	0				0	0	0																												0	1
	levii				1	0	0				1	0	0				0	0	0																												1
	species				0	0	1				0	0	1				0	0	0
	uenonis				0	0	7				0	0	7				0	0	0									0	2
Peptoniphilus	total	126	151	175	65	5	1	120	142	162	65	5	1	6	9	13	0	0	0																							65	1
	asaccharolyticus				11	4	7				5	1	3				6	3	4																				4
	gorbachii				0	0	3				0	0	3				0	0	0
	harei				47	8	9				47	8	9				0	0	0				1													1								1			3
	indolicus				3	7	0				3	7	0				0	0	0				3																								0	4
	ivorii				0	1	0				0	1	0				0	0	0
	lacrimalis				0	0	3				0	0	3				0	0	0
	octavius				0	0	0				0	0	0				0	0	0
	olsenii				0	0	1				0	0	1				0	0	0
Peptostreptococcus	total	117	119	132	9	0	2	35	36	41	9	0	2	82	83	91	0	0	0																							9	1
	asaccharolyticus				39	0	0				3	0	0				36	0	0														3						36
	anaerobius				67	2	10				21	1	2				46	1	8				1							2			1						43	1	8			4			6		1
	magna				2	0	0				2	0	0				0	0	0														2
	stomatis				0	0	1				0	0	1				0	0	0
Propionibacterium	total	545	556	611	350	0	25	540	551	605	350	0	25	5	5	6	0	0	0																							350	25
	acnes				180	6	25				175	6	24				5	0	1				4					5	1	1			9	3										16		5	6	3
	propionicus				1	2	0				1	2	0				0	0	0									1
	avidum				5	0	4				5	0	4				0	0	0				1																								3
	granulosum				9	2	1				9	2	1				0	0	0																												0	2
	lymphophilum				0	1	0				0	1	0				0	0	0																												0	1
Prevotella	total	442	462	509	114	4	9	346	363	404	114	4	9	96	99	105	0	0	0																							74	6
	aurantiaca				0	0	3				0	0	3				0	0	0
	bergensis				4	1	0				4	1	0				0	0	0																									1			2	1
	bivia				64	0	0				25	0	0				39	0	0				1																34					1			9
	buccae				62	0	0				35	0	0				27	0	0				5					3											23					4			1
	buccalis				1	0	1				1	0	0				0	0	1
	conceptionensis				0	0	2				0	0	2				0	0	0
	corporis				1	0	0				1	0	0				0	0	0									1
	denticola				68	0	1				61	0	1				7	0	0				1					1											6					2			3
	disiens				7	0	0				7	0	0				0	0	0				1																								1
	heparinolytica				1	0	2				1	0	2				0	0	0
	intermedia				21	3	5				7	2	3				14	1	2									1											13	1	2			1			1
	jejuni				0	0	10				0	0	10				0	0	0
	loescheii				0	2	2				0	2	2				0	0	0																												0	1
	maculosa				5	0	0				5	0	0				0	0	0																									2
	melaninog(enica)				42	4	6				33	2	3				9	2	3				3																6	2	3			0	1		2
	nanceiensis				4	0	0				4	0	0				0	0	0																									1
	nigrescens				22	0	2				22	0	2				0	0	0									3																			2
	oralis				2	4	1				2	4	1				0	0	0				1																					1		1	0	4
	oris				1	0	2				1	0	2				0	0	0									1
	pallens				10	1	0				10	1	0				0	0	0									1
	salivae				11	1	0				11	1	0				0	0	0																									0	1
	timonensis				1	0	1				1	0	1				0	0	0																									1
	veroralis				1	0	0				1	0	0				0	0	0
Ruminococcus	gnavus	4	4	5	4	0	1	4	4	5	4	0	1	0	0	0	0	0	0																							2
Slackia	exigua	18	19	23	18	1	4	18	19	23	18	1	4	0	0	0	0	0	0																							12		1			1	1
Solobacterium	moorei	15	15	17	15	0	2	15	15	17	15	0	2	0	0	0	0	0	0																							8					2
Tissierella	total	4	4	5	0	0	1	4	4	5	0	0	1	0	0	0	0	0	0
	praeacuta				4	0	0				4	0	0				0	0	0																							1					1
Veillonella	total	71	81	89	0	9	1	71	72	79	0	0	0	0	9	10	0	9	1
	atypica				13	0	1				13	0	1				0	0	0									1																1			1
	dispar				3	0	2				3	0	2				0	0	0																									1		2	2
	montpellierensis				1	0	0				1	0	0				0	0	0																												1
	parvula				50	1	4				50	1	4				0	0	0																							28
	ratti				4	0	0				4	0	0				0	0	0																							1		3
[truncated: 46 more columns]
